# Supplementary material for: Efficacy and Safety of Trans-Arterial Yttrium-90 Radioembolization in Patients with Unresectable Liver-Dominant Metastatic or Primary Hepatic Soft Tissue Sarcomas
Source: Cancers (Basel). 2022 Jan 10;14(2):324. doi: 10.3390/cancers14020324 (PMC8774147; doi:10.3390/cancers14020324)
Supplement: Supplementary file 1 [file cancers-14-00324-s001.zip]

Archive with 1 entries (1 files):
- cancers-1538800-supplementary.pdf
